# Supplementary material for: Loneliness and its association with depressed mood, anxiety symptoms, and sleep problems in Europe during the COVID-19 pandemic
Source: Acta Neuropsychiatr. 2021 Jan 11:1–4. doi: 10.1017/neu.2020.48 (PMC7844146; doi:10.1017/neu.2020.48)
Supplement: Supplementary file 1 [file S0924270820000484sup.zip]

Archive with 2 entries (2 files):
- S0924270820000484sup002.docx
- S0924270820000484sup001.pdf
